# Supplementary material for: Farnesylthiosalicylic Acid Through Inhibition of Galectin‐3 Improves Neuroinflammation in Alzheimer Disease via Multiple Pathways
Source: CNS Neurosci Ther. 2024 Nov 26;30(11):e70127. doi: 10.1111/cns.70127 (PMC11598744; doi:10.1111/cns.70127)
Supplement: Supplementary file 2 — Data S1. [file CNS-30-e70127-s001.zip]

Archive with 2 entries (2 files):
- R1-Supplementary Material 1.docx
- R1-WB unedited gels.pdf
